# Supplementary material for: PPAR Pan Agonist MHY2013 Alleviates Renal Fibrosis in a Mouse Model by Reducing Fibroblast Activation and Epithelial Inflammation
Source: Int J Mol Sci. 2023 Mar 2;24(5):4882. doi: 10.3390/ijms24054882 (PMC10002481; doi:10.3390/ijms24054882)
Supplement: Supplementary file 1 [file ijms-24-04882-s001.zip]

Archive with 1 entries (1 files):
- ijms-2187175-supplementary.pdf
